# Supplementary material for: Pharmacological and Non-Pharmacological Interventions for Polycystic Ovary Syndrome (PCOS) in Indian Women: A Systematic Review and Meta-Analysis
Source: Pharmaceuticals (Basel). 2025 May 2;18(5):680. doi: 10.3390/ph18050680 (PMC12114445; doi:10.3390/ph18050680)
Supplement: Supplementary file 1 [file pharmaceuticals-18-00680-s001.zip]

Archive with 1 entries (1 files):
- pharmaceuticals-3555332-supplementary.pdf
